# Supplementary material for: Genetically stable CRISPR-based kill switches for engineered microbes
Source: Nat Commun. 2022 Feb 3;13:672. doi: 10.1038/s41467-022-28163-5 (PMC8813983; doi:10.1038/s41467-022-28163-5)
Supplement: Supplementary file 4 — Source Data [file 41467_2022_28163_MOESM4_ESM.xlsx]

## Sheet: Figure 1c
		log10 CFUs/mL 1.5hr
		0 ng/mL aTc			100 ng/mL aTc			Avg		Stdev
Kill switch	Time (h)	Replicate 1	Replicate 2	Replicate 3	Replicate 1	Replicate 2	Replicate 3	0 ng/mL aTc	100 ng/mL aTc	0 ng/mL aTc	100 ng/mL aTc
Control	1.5	7.84595	7.76676	7.74449	7.86367	7.92813	7.91289	7.78573	7.90157	0.168141	0.162401
groL-1	1.5	7.82746	7.98425	7.69618	3.20887	3.58073	3.83624	7.83596	3.54195	0.214627	0.310069
groL-2	1.5	8.13783	7.61186	7.64183	3.17266	3.30429	3.46276	7.79717	3.31324	0.358731	0.198535
ile-1	1.5	8.0098	7.98425	7.61186	3.52454	4.2839	4.42068	7.86864	4.07637	0.243205	0.341349
ile-2	1.5	8.10919	7.8971	7.54492	3.48303	3.44728	3.31608	7.8504	3.41546	0.297252	0.158838
rrs-1	1.5	8.26507	8.10919	7.76676	6.20331	6.22505	6.46442	8.04701	6.2976	0.272184	0.261247
rrs-2	1.5	8.45696	8.06779	7.57968	3.44584	3.86456	3.18855	8.03481	3.49965	0.406849	0.365537

## Sheet: Figure 1d
	Total		Fraction Mutated
Cassette	Sequenced	Broken	Replicate 1	Replicate 2	Replicate 3	Replicate 4	Average	Error			t-tests
cas9	30	24	0.875	0.571429	0.714286	1	0.790179	0.186932			Cassette 1	Cassette 2	p value	significance
gRNA	30	3	0	0.285714	0.142857	0	0.107143	0.136775			cas9	gRNA	0.0064	**
tetR	30	1	0.125	0	0	0	0.03125	0.0625			cas9	tetR	0.0025	**

## Sheet: Figure 1f
			CFUs/mL 1.5h
			0 ng/mL aTc			100 ng/mL aTc			log10 Fraction Viable				T tests
cas9	Time (h)	aTc Conc	Replicate 1	Replicate 2	Replicate 3	Replicate 1	Replicate 2	Replicate 3	Avg	Stdev			Strain 1	Strain 2	p value	significance
Control	1.5	500ng/mL	7.84594	7.76676	7.74449	7.86367	7.92813	7.91289	0.115834	0.233763			Int 1	Int 2	0.0959	ns
Ile-2	1.5	500ng/mL	8.03394	7.91289	8.11895	3.87432	3.42823	3.19628	-4.52231	0.418767			Int 2	Int 3	0.0004	***
Int 1	1.5	500ng/mL	8.03394	8.06779	8.06779	6.76676	6.94285	7.41998	-1.01331	0.418215			Int 3	Int 4	0.0735	ns
Int 2	1.5	500ng/mL	7.84594	8.26507	7.80816	6.31083	6.36882	6.50713	-1.57746	0.371038
Int 3	1.5	500ng/mL	7.72101	8.1647	7.80816	2.92008	3.22111	2.86892	-4.89459	0.386253
Int 4	1.5	500ng/mL	7.99721	8.08898	8.0568	2.21538	2.53656	2.11866	-5.75746	0.463826

## Sheet: Figure 1g
			Fraction Mutated
Cassette	Sequenced	Broken	Replicate 1	Replicate 2	Replicate 3	Average	Error			t-tests
cas9	66	7	0.0357143	0.125	0.25	0.106061	0.107638			Cassette 1	Cassette 2	p-value	significance
gRNA	16	13	1	0.857143	0.5	0.8125	0.257539			cas9	gRNA	0.0118	*
tetR	14	1	0.25	0	0	0.0714286	0.144338			gRNA	tetR	0.0121	*

## Sheet: Figure 1h
			log10 CFUs/mL
			0 ng/mL aTc			500 ng/mL aTc			Avg		Stdev			T tests
Kill switch	aTc Conc	Time (h)	Replicate 1	Replicate 2	Replicate 3	Replicate 1	Replicate 2	Replicate 3	0 ng/mL aTc	500 ng/mL aTc	0 ng/mL aTc	500 ng/mL aTc		Strain 1	Strain 2	P value	significance
Control	500ng/mL	1.5	8.40525	8.2061	8.2061	8.32906	8.19001	8.25106	8.27248	8.25671	0.200478	0.173764		Control	Initial 2-gRNA	0.0005	***
groL-2	500ng/mL	1.5	7.82746	7.46573	7.57968	1.90309	2.07918	2.14613	7.62429	2.0428	0.249802	0.220436		Control	Optimized 2-gRNA	0.188	ns
ile-2	500ng/mL	1.5	7.41998	7.72101	7.24389	1.60206	1.30103	2	7.46162	1.63436	0.293243	0.386891
Initial 2-gRNA	500ng/mL	1.5	6.72101	6.54492	6.61186	0	0	0	6.62593	0	0.182904	0
Optimized 2-gRNA	500ng/mL	1.5	8.41512	8.71125	8.48692	0	0	0	8.53776	0	0.227672	0

## Sheet: Figure 2a
				log10 CFUs/mL
				0 ng/mL aTc			500 ng/mL aTc			Avg		Stdev
Kill switch	Liquid	Plate	Time (h)	Replicate 1	Replicate 2	Replicate 3	Replicate 1	Replicate 2	Replicate 3	0 ng/mL aTc	500 ng/mL aTc	0 ng/mL aTc	500 ng/mL aTc
Optimized 2-gRNA	LB-spec	LB-spec	1.5	7.88071	7.74449	7.76676	0	0	0	7.79732	0	0.176161	0
Optimized 2-gRNA	LB-spec	LB	1.5	7.66985	7.88071	7.86367	5.47712	5.8451	5.69897	7.80474	5.67373	0.191668	0.259191
Optimized 2-gRNA	LB	LB-spec	1.5	7.57968	8.06779	7.78795	0	0	0	7.81181	0	0.291242	0
Optimized 2-gRNA	LB	LB	1.5	7.78795	7.98425	7.8971	6.17609	5.30103	6.07918	7.88977	5.8521	0.185965	0.361161

## Sheet: Figure 2b
				log10 CFUs/mL
				0 ng/mL aTc			500 ng/mL aTc			Avg		Stdev
Kill switch	Liquid	Plate	Time (h)	Replicate 1	Replicate 2	Replicate 3	Replicate 1	Replicate 2	Replicate 3	0 ng/mL aTc	500 ng/mL aTc	0 ng/mL aTc	500 ng/mL aTc
ABX-independent 2-gRNA	LB-spec	LB-spec	1.5	8.02204	7.86367	7.72101	3.25527	3.25527	3.8451	7.86891	3.45188	0.218278	0.392807
ABX-independent 2-gRNA	LB	LB	1.5	8.0098	8.04552	8.18174	3.20412	2.47712	3.69897	8.07902	3.12674	0.184971	0.477526
ABX-independent 2-gRNA	LB-spec	LB-spec	3	8.84594	9.01474	9.17838	3.83885	3.0569	3.57287	9.01302	3.48954	0.0853562	0.358498
ABX-independent 2-gRNA	LB	LB	3	8.91289	8.95428	9.07211	3.87274	3.26007	3.43457	8.97976	3.52246	0.162684	0.278177

## Sheet: Figure 2c
				log10 CFUs/mL
				0 ng/mL aTc			500 ng/mL aTc			Avg		Stdev
Kill switch	Liquid	Plate	Time (h)	Replicate 1	Replicate 2	Replicate 3	Replicate 1	Replicate 2	Replicate 3	0 ng/mL aTc	500 ng/mL aTc	0 ng/mL aTc	500 ng/mL aTc
CRISPRks	LB-spec	LB-spec	1.5	7.46573	7.46573	7.94285	2	2	2.30103	7.62477	2.10034	0.246167	0.264994
CRISPRks	LB	LB	1.5	7.76676	7.46573	7.46573	2.69897	1.17609	1.17609	7.56608	1.68372	0.340136	0.774579
CRISPRks	LB-spec	LB-spec	3	8.82746	8.82746	9.25813	0	0	0	8.97102	0	0.404629	0
CRISPRks	LB	LB	3	9.27865	8.69618	8.66985	0	0	0	8.88156	0	0.31459	0

## Sheet: Figure 2d
	Log10 CFUs / mL 3hr		Fraction Viable			Fitted
aTc Conc (ng/mL)	Avg	Stdev	Avg	Stdev		CFU	FV		Dif^2
0	9.0568	0.193436	0	0.27356		8.97554	0		0.00660254
0.025	8.88071	0.184927	-0.176091	0.267611		8.94845	-0.0270884		0.00458963
0.1	8.99078	0.188244	-0.0660198	0.269914		8.84923	-0.126308		0.0200347
0.25	8.75577	0.159779	-0.30103	0.250892		8.70047	-0.275072		0.00305786
1	8.15148	0.207215	-0.905323	0.283471		8.18903	-0.786509		0.00141057
2.5	7.19443	0.24206	-1.86236	0.309856		7.50841	-1.46713		0.0985827
5	6.59125	0.226528	-2.46555	0.29788		6.73562	-2.23993		0.0208408
10	6.24883	0.227966	-2.80797	0.298975		5.73699	-3.23856		0.261984
25	4.2334	0.26533	-4.82339	0.328356		4.20657	-4.76897		0.000720106
50	3.4572	0.256404	-5.5996	0.321186		3.07442	-5.90113		0.146521
100	2.12494	0.450177	-6.93186	0.489977		2.11274	-6.8628		0.000148724
500	0	0	-9	0		0.747303	-8.22824		0.558462
1000						0.457387	-8.51815
		Hill Parameters
		Fmin	9.00271
		Fmax	0
		K_A	21.0279
		n	0.758074
		SSE	0.335105

## Sheet: Figure 2e
	Fraction Viable 3hr
Day	Avg	Stdev
1	-8	0
4	-6.7855	0.495602
7	-6.64731	0.261101
10	-6.80994	0.242731
14	-6.6109	0.206695
17	-6.48413	0.189714
21	-6.19996	0.212123
24	-6.39072	0.200702
28	-6.32496	0.186874

[truncated: 59 more sheets: Figure 2f, Figure 2g, Figure 3a, Figure 3b, Figure 3c, Figure 3e, Figure 3f, Figure 3g, Figure 3i, Figure 3j, Figure 3k, Figure 4b, Figure 4d, Figure 4e, Figure 5b 37C, Figure 5b 37C Cecum, Figure 5b RT, Figure 5b RT Cecum, Figure 5c, Figure 5d …]
